# Supplementary material for: Gluten-Free Product Recalls and Their Impact on Consumer Trust
Source: Nutrients. 2023 Sep 27;15(19):4170. doi: 10.3390/nu15194170 (PMC10574315; doi:10.3390/nu15194170)
Supplement: Supplementary file 1 [file nutrients-15-04170-s001.zip]

Archive with 1 entries (1 files):
- nutrients-2616826-supplementary.pdf
